# Supplementary material for: Exogenous GABA Enhances Copper Stress Resilience in Rice Plants via Antioxidant Defense Mechanisms, Gene Regulation, Mineral Uptake, and Copper Homeostasis
Source: Antioxidants (Basel). 2024 Jun 7;13(6):700. doi: 10.3390/antiox13060700 (PMC11200589; doi:10.3390/antiox13060700)
Supplement: Supplementary file 1 [file antioxidants-13-00700-s001.zip]

Archive with 1 entries (1 files):
- antioxidants-3027048-supplementary.pdf
